# Supplementary material for: Comparison of Estimated Wild Giant Anteater (Myrmecophaga tridactyla Linnaeus, 1758) Diets with Commercial Diets for Insectivores: Implications for Anteater Health
Source: Animals (Basel). 2023 Nov 22;13(23):3606. doi: 10.3390/ani13233606 (PMC10705151; doi:10.3390/ani13233606)
Supplement: Supplementary file 1 [file animals-13-03606-s001.zip]

Archive with 1 entries (1 files):
- animals-2683259-supplementary.xlsx
