# Supplementary material for: Comparison of Estimated Wild Giant Anteater (Myrmecophaga tridactyla Linnaeus, 1758) Diets with Commercial Diets for Insectivores: Implications for Anteater Health
Source: Animals (Basel). 2023 Nov 22;13(23):3606. doi: 10.3390/ani13233606 (PMC10705151; doi:10.3390/ani13233606)
Supplement: Supplementary file 1 [file animals-13-03606-s001.zip › animals-2683259-supplementary.xlsx]

## Sheet: Raw Data
Author	Category	Descriptor	Species	Dry Matter (%)	Ash (%DM)	Crude Protein (% DM)	Crude Fat (%DM)	Calcium (%DM)	Phosphorus (%DM)	Magnesium (%DM)	Iron (ppm)	Manganese (ppm)	Ca:P	Fat:Pro	Gross Energy (kcal/kg DM)	Ash (g/Mcal)	Crude Protein (g/Mcal)	Crude Fat (g/Mcal)	Calcium (g/Mcal)	Phosphorus (g/Mcal)	Magnesium (g/Mcal)	Iron (Mg/Mcal)	Manganese (mg/Mcal)	Fat:Pro	Ca:P
Oyarzun et al. 1996	Termites	Soldiers	Nasutitermes spp.	30.43	3.72	58.03	11.23	0.37	0.29	0.15	1001	115	1.27586	0.193521	5290	7.03214	109.698	21.2287	0.699433	0.548204	0.283554	189.225	21.7391	0.193521	1.27586
Oyarzun et al. 1996	Termites	Workers	Nasutitermes spp.	24.7	4.58	66.71	2.21	0.2	0.4	0.13	394	32	0.5	0.0331285	NA	NA	NA	NA	NA	NA	NA	NA	NA	NA	NA
Oyarzun et al. 1996	Termites	Alates	Nasutitermes spp.	41	3.72	48.8	40.23	0.24	0.36	0.15	246	37	0.666667	0.824385	6880	5.40698	70.9302	58.4738	0.348837	0.523256	0.218023	35.7558	5.37791	0.824385	0.666667
Oyarzun et al. 1996	Termites	Mixed	Nasutitermes spp.	21.29	4.42	59.28	6.5	0.22	0.46	0.13	965	46	0.478261	0.109649	5870	7.52981	100.988	11.0733	0.374787	0.783646	0.221465	164.395	7.83646	0.109649	0.478261
Oyarzun et al. 1996	Termites	Overall	Nasutitermes spp.	29.36	4.11	58.2	15.04	0.26	0.38	0.14	652	57	0.684211	0.258419	6010	6.8386	96.8386	25.025	0.432612	0.63228	0.232945	108.486	9.48419	0.258419	0.684211
Oyarzun et al. 1996	NA	Stomach contents	from Tamandua tetradactyla	17.77	13.85	50.85	11.2	0.11	0.41	0.1	2748	82	0.268293	0.220256	4580	30.2402	111.026	24.4541	0.240175	0.895197	0.218341	600	17.9039	0.220256	0.268293
Oyarzun et al. 1996	NA	Nest material (Nest4)	Nasutitermes spp.	80.67	6.87	8.4	NA	1.77	0.1	0.3	247	73	17.7	NA	5300	12.9623	15.8491		3.33962	0.188679	0.566038	46.6038	13.7736	NA	17.7
Oyarzun et al. 1996	NA	Nest material (Nest5)	Nasutitermes spp.	81.84	6.6	6.17	NA	1.66	0.09	0.19	912	145	18.4444	NA	5320	12.406	11.5977		3.1203	0.169173	0.357143	171.429	27.2556	NA	18.4444
Redford & Dorea 1984	Termites	Workers	Velocitermes paucipilis	29.65	12.7	45.75	NA	NA	NA	NA	NA	NA	NA	NA	NA	NA	NA	NA	NA	NA	NA	NA	NA	NA	NA
Redford & Dorea 1984	Termites	Soldiers	Velocitermes paucipilis	30.5	10.85	58	NA	NA	NA	NA	NA	NA	NA	NA	NA	NA	NA	NA	NA	NA	NA	NA	NA	NA	NA
Redford & Dorea 1984	Termites	Workers	Cortaritermes silvestri	22.2	8.5	48.625	6.85	NA	NA	NA	NA	NA	NA	0.140874	NA	NA	NA	NA	NA	NA	NA	NA	NA	NA	NA
Redford & Dorea 1984	Termites	Soldiers	Cortaritermes silvestri	29.05	6.7	42.375	14.4	NA	NA	NA	NA	NA	NA	0.339823	NA	NA	NA	NA	NA	NA	NA	NA	NA	NA	NA
Redford & Dorea 1984	Termites	Workers	Nasutitermes sp.	22.2	11.3	44.625	3.59	NA	NA	NA	NA	NA	NA	0.0804482	NA	NA	NA	NA	NA	NA	NA	NA	NA	NA	NA
Redford & Dorea 1984	Termites	Soldiers	Nasutitermes sp.	27.3	8.75	52.4375	2.31	NA	NA	NA	NA	NA	NA	0.0440524	NA	NA	NA	NA	NA	NA	NA	NA	NA	NA	NA
Redford & Dorea 1984	Termites	Workers	Armitermes euamignathus	26.4	46.05	20.875	NA	NA	NA	NA	NA	NA	NA	NA	NA	NA	NA	NA	NA	NA	NA	NA	NA	NA	NA
Redford & Dorea 1984	Termites	Soldiers	Armitermes euamignathus	26.15	38	24.5625	NA	NA	NA	NA	NA	NA	NA	NA	NA	NA	NA	NA	NA	NA	NA	NA	NA	NA	NA
Kinyuru et al. 2013	Termites	Alates	Macrotermes subylanus	6.5	7.58	39.34	44.82	0.05872	NA	NA	533	NA	NA	1.1393	NA	NA	NA	NA	NA	NA	NA	NA	NA	NA	NA
Kinyuru et al. 2013	Termites	Alates	Pseudocanthotermes militaris	5.04	4.56	33.51	46.59	0.04831	NA	NA	602.9	NA	NA	1.39033	NA	NA	NA	NA	NA	NA	NA	NA	NA	NA	NA
Kinyuru et al. 2013	Termites	Alates	Macrotermes bellicosus	5.13	4.65	39.74	47.03	0.0636	NA	NA	1159.7	NA	NA	1.18344	NA	NA	NA	NA	NA	NA	NA	NA	NA	NA	NA
Kinyuru et al. 2013	Termites	Alates	Pseudocanthotermes spiniger	8.76	7.22	37.54	47.31	0.04289	NA	NA	647.7	NA	NA	1.26026	NA	NA	NA	NA	NA	NA	NA	NA	NA	NA	NA
Finke 2002	NA	Mealworm	Tenebrio molitor	38.1	2.3622	49.0814	35.1706	0.044357	0.748031	0.210236	540.682	136.483	0.0592982	0.716578	5396.33	4.37743	90.9533	65.1751	0.0821984	1.38619	0.389591	100.195	25.2918	0.716578	0.0592982
Finke 2002	NA	Waxworm	Galleria mellonella	41.5	1.44578	33.9759	33.9759	0.00629921	0.511811	0.0829396	548.556	34.1207	0.0123077	1	7209.97	2.00525	47.1235	47.1235	0.0087368	0.709865	0.115035	76.083	4.73244	1	0.0123077
Finke 2002	NA	Cricket	Acheta domesticus	30.8	3.57143	66.5584	22.0779	0.106824	0.774278	0.0884514	506.562	301.837	0.137966	0.331707	3679.79	9.70552	180.876	59.9978	0.2903	2.10414	0.240371	137.66	82.0257	0.331707	0.137966
Barker et al. 1998	NA	Mealworm	Tenebrio molitor	37.1	4.3	51.875	31.1	0.12	1.42	0.28	39.7	6.79	0.084507	0.599518	5383	7.98811	96.3682	57.7745	0.222924	2.63793	0.520156	7.37507	1.26138	0.599518	0.084507
Barker et al. 1998	NA	Waxworm	Galleria mellonella	26.8	5.1	64.375	22.8	0.06	1.2	0.09	77.27	3.28	0.05	0.354175	4936	10.3323	130.419	46.1912	0.121556	2.43112	0.182334	15.6544	0.664506	0.354175	0.05
Barker et al. 1998	NA	Cricket	Acheta domesticus	38.1	3.3	41.25	51.4	0.21	0.78	0.08	112.33	29.65	0.269231	1.24606	6438	5.12582	64.0727	79.8385	0.326188	1.21156	0.124262	17.448	4.60547	1.24606	0.269231
Laboratory analysis	Commercial	Mazuri Insectivore	5MK8	91	7.05	32.1	11.5333	1.61333	1.12	0.176667	332.667	84.3333	1.44048	0.359294	4294.67	16.4157	74.7439	26.855	3.7566	2.60789	0.411363	77.4604	19.6368	0.359294	1.44048
Laboratory analysis	Commercial	Mazuri Insectivore - new formula	5M6C	90.5	7.42	33.3	11	1.61	1.26	0.18	280	90	1.27778	0.33033	4253.2	17.4457	78.294	25.8629	3.78539	2.96248	0.423211	65.8328	21.1605	0.33033	1.27778
Laboratory analysis	Commercial	Mazuri Insectivore gel powder	5SV7	89.5	7.05	37.9	16.4	1.4	1.04	0.13	262	77	1.34615	0.432718	4538	15.5355	83.517	36.1393	3.08506	2.29176	0.28647	57.7347	16.9678	0.432718	1.34615
Manufacturer's spec sheet	Commercial	Quimtia Zoo Feed Tamandua	Tamandua Diet	88	10.22	35.2	12.5	1.6	1.02	NA	170	91	1.56863	0.355114	3682	27.7567	95.6002	33.9489	4.34546	2.77023	NA	46.1706	24.7148	0.355114	1.56863
Laboratory analysis	Commercial	Reliable Protein Insectivore Fare	RPIF	67.4	7.05	31.5	13.1	1.63	1.31	0.12	152	27	1.24427	0.415873	4373	16.1217	72.0329	29.9566	3.72742	2.99566	0.274411	34.7587	6.17425	0.415873	1.24427
Current Study - Sample 1	Stomach	Stomach contents	Myrmecophaga tridactyla	27.12	47.24	33.51	4.75	0.14	0.3	0.09	12990.1	158.52	0.466667	0.141749	3049.92	154.889	109.872	15.5742	0.459028	0.983632	0.29509	4259.16	51.9751	0.141749	0.466667
Current Study - Sample 2	Stomach	Stomach contents	Myrmecophaga tridactyla	46.43	81	13.42	1.79	0.05	0.12	0.03	6358.6	100.21	0.416667	0.133383	1219.54	664.185	110.041	14.6777	0.409991	0.983978	0.245994	5213.93	82.1703	0.133383	0.416667
Current Study - Sample 3	Stomach	Stomach contents	Myrmecophaga tridactyla	9.96	15.07	51.29	8.67	0.14	0.75	0.11	1841.18	109.28	0.186667	0.169039	5373.54	28.0448	95.4492	16.1346	0.260536	1.39573	0.204707	342.638	20.3367	0.169039	0.186667
Current Study - Sample 4	Stomach	Stomach contents	Myrmecophaga tridactyla	41.7	72.54	16.09	2.57	0.07	0.16	0.04	8314.88	172.47	0.4375	0.159727	1649.36	439.807	97.553	15.5818	0.424407	0.970073	0.242518	5041.28	104.568	0.159727	0.4375
Current Study - Sample 5	Stomach	Stomach contents	Myrmecophaga tridactyla	47.22	79.02	15.39	3.25	0.04	0.15	0.03	10080.1	131.44	0.266667	0.211176	1391.7	567.795	110.584	23.3527	0.287418	1.07782	0.215564	7242.99	94.4456	0.211176	0.266667
Current Study - Sample 6	Stomach	Stomach contents	Myrmecophaga tridactyla	23.13	39.69	38.78	3.49	0.12	0.38	0.13	8965.8	161.05	0.315789	0.0899948	3458.31	114.767	112.136	10.0916	0.34699	1.0988	0.375906	2592.54	46.569	0.0899948	0.315789
Current Study - Sample 7	Stomach	Stomach contents	Myrmecophaga tridactyla	36.96	62.74	25.51	4.28	0.05	0.19	0.05	9346.78	197.62	0.263158	0.167777	2085.07	300.901	122.346	20.5269	0.2398	0.91124	0.2398	4482.72	94.7786	0.167777	0.263158
Current Study - Sample 8	Stomach	Stomach contents	Myrmecophaga tridactyla	NA	75.92	10.65	2.5	0.11	0.1	0.016	NA	NA	1.1	0.234742	NA	NA	NA	NA	NA	NA	NA	NA	NA	NA	NA
Current Study - Sample 9	Stomach	Stomach contents	Myrmecophaga tridactyla	NA	75.73	14.01	1.83	0.13	0.09	0.018	NA	NA	1.44444	0.130621	NA	NA	NA	NA	NA	NA	NA	NA	NA	NA	NA
Current Study - Sample 10	Stomach	Stomach contents	Myrmecophaga tridactyla	42.48	56.72	32.83	4.04	0.03	0.11	0.02	10836.8	135.07	0.272727	0.123058	2453.1	231.218	133.831	16.469	0.122294	0.448412	0.0815295	4417.58	55.0609	0.123058	0.272727
Current Study - Sample 11	Stomach	Stomach contents	Myrmecophaga tridactyla	21.96	33.62	49.49	6.13	0.07	0.3	0.05	17149.2	221.15	0.233333	0.123863	4126.92	81.4651	119.92	14.8537	0.169618	0.726934	0.121156	4155.46	53.5872	0.123863	0.233333
Current Study - Sample 12	Stomach	Stomach contents	Myrmecophaga tridactyla	37.86	65.18	22.63	5.89	0.35	0.18	0.07	9906.47	110.1	1.94444	0.260274	2168.02	300.643	104.381	27.1676	1.61438	0.830251	0.322875	4569.36	50.7837	0.260274	1.94444
Current Study - Sample 13	Stomach	Stomach contents	Myrmecophaga tridactyla	42.93	68.25	17.89	1.64	0.06	0.16	0.08	12152.9	149.8	0.375	0.0916713	2021.02	337.701	88.5197	8.11471	0.29688	0.791679	0.39584	6013.24	74.121	0.0916713	0.375
Current Study - Sample 14	Stomach	Stomach contents	Myrmecophaga tridactyla	29.14	55.2	24.03	1.62	0.13	0.22	0.07	10699.5	184.81	0.590909	0.0674157	2502.29	220.598	96.032	6.47407	0.519524	0.879195	0.279744	4275.9	73.8563	0.0674157	0.590909
Current Study - Sample 15	Stomach	Stomach contents	Myrmecophaga tridactyla	46.28	80.1	11.5	1.22	0.05	0.12	0.05	6110.6	84.45	0.416667	0.106087	1117.3	716.907	102.927	10.9192	0.447507	1.07402	0.447507	5469.08	75.584	0.106087	0.416667
Current Study - Sample 16	Stomach	Stomach contents	Myrmecophaga tridactyla	NA	48.74	32.24	2.07	0.16	0.21	0.073	NA	NA	0.761905	0.064206	NA	NA	NA	NA	NA	NA	NA	NA	NA	NA	NA
Current Study - Sample 17	Stomach	Stomach contents	Myrmecophaga tridactyla	44.45	75.09	16.57	1.99	0.05	0.15	0.03	5021.17	63.45	0.333333	0.120097	1490.31	503.855	111.185	13.3529	0.335501	1.0065	0.2013	3369.21	42.575	0.120097	0.333333
Current Study - Sample 18	Stomach	Stomach contents	Myrmecophaga tridactyla	46.66	74.87	15.94	2.96	0.04	0.12	0.03	8138.43	93.88	0.333333	0.185696	1421.51	526.693	112.134	20.8229	0.281391	0.844173	0.211043	5725.2	66.0424	0.185696	0.333333
Current Study - Sample 19	Stomach	Stomach contents	Myrmecophaga tridactyla	40.36	70.89	17.3	3.04	0.06	0.14	0.05	8214.96	88.83	0.428571	0.175723	1685.89	420.49	102.616	18.032	0.355895	0.830422	0.296579	4872.77	52.6903	0.175723	0.428571
Current Study - Sample 20	Stomach	Stomach contents	Myrmecophaga tridactyla	51.95	85.13	9.14	4.05	0.04	0.12	0.03	12601.9	104.18	0.333333	0.443107	732.23	1162.61	124.824	55.3105	0.546276	1.63883	0.409707	17210.3	142.278	0.443107	0.333333
Current Study - Sample 21	Stomach	Stomach contents	Myrmecophaga tridactyla	32.84	67.41	20.32	1.69	0.12	0.22	0.08	5113.08	103.34	0.545455	0.0831693	1868.04	360.86	108.777	9.04692	0.642385	1.1777	0.428256	2737.14	55.32	0.0831693	0.545455
Current Study - Sample 22	Stomach	Stomach contents	Myrmecophaga tridactyla	19.05	26.7	41.62	9.64	0.16	0.35	0.08	8548.27	773.38	0.457143	0.231619	4328.85	61.6792	96.1456	22.2692	0.369613	0.808529	0.184807	1974.72	178.657	0.231619	0.457143
Current Study - Sample 23	Stomach	Stomach contents	Myrmecophaga tridactyla	28.38	48.21	33.13	3.47	0.09	0.24	0.07	6819.37	119.99	0.375	0.104739	3030.96	159.059	109.305	11.4485	0.296936	0.791828	0.23095	2249.9	39.5881	0.104739	0.375
Current Study - Sample 24	Stomach	Stomach contents	Myrmecophaga tridactyla	45.68	77.35	15.11	1.45	0.04	0.11	0.03	6767.82	51.28	0.363636	0.0959629	1290.91	599.19	117.049	11.2324	0.309859	0.852112	0.232394	5242.67	39.7239	0.0959629	0.363636
